# Supplementary material for: Tolerance and Safety of an Anti-Regurgitation Formula Containing Locust Bean Gum, Pre-, and Postbiotics: A Multi-Country Multi-Center Prospective Randomized Controlled Study in Infants with Regurgitation
Source: Nutrients. 2024 Mar 20;16(6):899. doi: 10.3390/nu16060899 (PMC10974053; doi:10.3390/nu16060899)
Supplement: Supplementary file 1 [file nutrients-16-00899-s001.zip]

Archive with 1 entries (1 files):
- nutrients-2865811-supplementary.pdf
